# Supplementary material for: The effect of motor skills and imagery application on psychomotor development in children
Source: Front Psychol. 2026 Jan 28;16:1682612. doi: 10.3389/fpsyg.2025.1682612 (PMC12891127; doi:10.3389/fpsyg.2025.1682612)
Supplement: Supplementary file 1 [file Table_1.XLS]

## Sheet: Sayfa1
	KONTROL				İMGELEME
	ÖN TEST		SON TEST		ÖN TEST		SON TEST
	PARKUR PUAN	SÜRE	PARKUR PUAN	SÜRE	PARKUR PUAN	SÜRE	PARKUR PUAN	SÜRE
	58	1900-01-02 01:37:00			53	1900-01-02 09:54:00
	80	1900-01-02 03:24:00			81	1900-01-02 11:05:00
	66	1900-01-01 22:18:00			90	1900-01-02 04:11:00
	65	1900-01-03 06:30:00			58	1900-01-02 05:50:00
	66	1900-01-02 08:42:00			71	1900-01-02 08:24:00
	67	1900-01-02 17:35:00			61	1900-01-02 04:19:00
	76	1900-01-02 00:59:00			55	1900-01-02 23:10:00
	73	1900-01-02 16:17:00			90	1900-01-02 04:09:00
	90	1900-01-02 04:23:00			62	1900-01-02 06:09:00
	63	1900-01-02 04:53:00			80	1900-01-02 06:29:00
	70.4	1900-01-02 08:39:48			70.1	1900-01-02 08:22:00
	MOTOR BECERİ				MOTOR BECERİ&İMGELEME
	ÖN TEST		SON TEST		ÖN TEST		SON TEST
	PARKUR PUAN	SÜRE	PARKUR PUAN	SÜRE	PARKUR PUAN	SÜRE	PARKUR PUAN	SÜRE
	86	1900-01-02 05:21:00			71	1900-01-02 08:03:00
	66	1900-01-02 11:03:00			81	1900-01-02 03:06:00
	76	1900-01-01 19:42:00			79	1900-01-02 10:56:00
	67	1900-01-02 05:52:00			75	1900-01-02 04:27:00
	77	1900-01-02 04:04:00			59	1900-01-02 06:29:00
	73	1900-01-02 20:26:00			85	1900-01-01 23:26:00
	72	1900-01-02 09:37:00			72	1900-01-02 19:26:00
	40	1900-01-02 15:12:00			66	1900-01-02 05:27:00
	72	1900-01-02 12:37:00			62	1900-01-02 12:37:00	100	1900-01-02 06:41:00
	73	1900-01-02 06:09:00			57	1900-01-03 02:39:00
	70.2	1900-01-02 08:36:18			70.7	1900-01-02 09:39:36

## Sheet: ÖNTEST
		ÖN TEST
NO		BOY	KİLO	DENGE	RAKETLE TOP TAŞIMA	HEDEFE TOP ATMA	ÇEKİRGE	TOP SÜRME VE ŞUT	TOP DEĞİŞTİRME	ENGEL GEÇME	SLALOM	TOPLAM PUAN	SÜRE
42	KONTROL	157	43	9	0	5	14	10	12	8	0	58	1900-01-02 01:37:00
652	KONTROL	147	33	9	10	5	16	15	12	8	5	80	1900-01-02 03:24:00
353	KONTROL	143	29	9	5	0	12	15	12	8	5	66	1900-01-01 22:18:00
40	KONTROL	147	34	9	5	10	16	10	6	4	5	65	1900-01-03 06:30:00
15	KONTROL	145	40	9	5	0	16	20	12	0	5	67	1900-01-02 17:35:00
644	KONTROL	149	44	9	10	5	16	10	12	4	10	76	1900-01-02 00:59:00
473	KONTROL	153	47	6	10	0	12	15	12	8	10	73	1900-01-02 16:17:00
400	KONTROL	143	32	6	5	0	12	10	12	8	10	63	1900-01-02 04:53:00
618	KONTROL	149	35	9	6	10	12	10	6	8	5	66	1900-01-02 08:42:00
27	KONTROL	154	52	9	10	5	16	20	12	8	10	90	1900-01-02 04:23:00
201	BECERİ	146	38	9	10	10	12	15	12	8	10	86	1900-01-02 05:21:00
14	BECERİ	140	30	9	10	0	12	15	12	8	10	76	1900-01-01 19:42:00
623	BECERİ	142	33	6	5	0	16	15	12	8	5	67	1900-01-02 05:52:00
586	BECERİ	156	41	9	10	0	12	20	12	4	10	77	1900-01-02 04:04:00
434	BECERİ	145	38	6	5	0	16	15	12	8	10	72	1900-01-02 09:37:00
385	BECERİ	162	65	6	0	5	8	5	12	4	0	40	1900-01-02 15:12:00
192	BECERİ	150	36	9	5	0	14	15	12	8	10	73	1900-01-02 06:09:00
25	BECERİ	150	41	6	5	0	12	20	12	8	10	73	1900-01-02 20:26:00
571	BECERİ	162	70	9	10	0	12	20	12	4	5	72	1900-01-02 12:37:00
324	BECERİ	146	45	6	10	0	14	10	12	4	10	66	1900-01-02 11:03:00
21	İMGELEME	142	38	6	5	0	14	5	12	8	5	55	1900-01-02 23:10:00
139	İMGELEME	142	33	6	0	0	16	5	12	4	10	53	1900-01-02 09:54:00
48	İMGELEME	147	30	9	10	5	16	20	12	8	10	90	1900-01-02 04:11:00
499	İMGELEME	142	42	6	5	0	16	15	12	4	0	58	1900-01-02 05:50:00
9	İMGELEME	149	48	9	10	5	12	15	12	8	0	71	1900-01-02 08:24:00
63	İMGELEME	139	30	9	10	0	12	10	12	8	0	61	1900-01-02 04:19:00
387	İMGELEME	147	37	6	5	5	10	10	12	4	10	62	1900-01-02 06:09:00
41	İMGELEME	145	35	9	5	5	16	20	12	8	5	80	1900-01-02 06:29:00
648	İMGELEME	150	47	9	10	5	16	15	12	4	10	81	1900-01-02 11:05:00
92	İMGELEME	155	51	9	10	10	16	15	12	8	10	90	1900-01-02 04:09:00
657	BECERİ+İMGELEME	157	51	9	10	0	10	15	0	8	10	62	1900-01-02 12:37:00
401	BECERİ+İMGELEME	147	51	9	10	10	12	10	6	8	10	75	1900-01-02 04:27:00
152	BECERİ+İMGELEME	142	36	9	5	0	12	15	12	8	5	66	1900-01-02 05:27:00
206	BECERİ+İMGELEME	146	35	6	5	0	12	15	12	4	5	59	1900-01-02 06:29:00
317	BECERİ+İMGELEME	145	33	9	10	0	12	20	12	8	10	81	1900-01-02 03:06:00
452	BECERİ+İMGELEME	153	66	9	5	5	16	20	12	8	10	85	1900-01-01 23:26:00
22	BECERİ+İMGELEME	147	35	9	5	5	12	10	12	8	10	71	1900-01-02 08:03:00
581	BECERİ+İMGELEME	148	45	9	5	0	16	20	16	8	5	79	1900-01-02 10:56:00
643	BECERİ+İMGELEME	143	36	6	5	5	16	10	12	8	10	72	1900-01-02 19:26:00
502	BECERİ+İMGELEME	160	48	6	5	0	10	10	12	4	10	57	1900-01-03 02:39:00

## Sheet: SONTEST
		SON TEST
NO		BOY	KİLO	DENGE	RAKETLE TOP TAŞIMA	HEDEFE TOP ATMA	ÇEKİRGE	TOP SÜRME VE ŞUT	TOP DEĞİŞTİRME	ENGEL GEÇME	SLALOM	TOPLAM PUAN	SÜRE
42	KONTROL	157	43	6	5	0	10	10	12	4	10	57	1900-01-02 23:25:00
652	KONTROL	147	33	6	10	10	12	15	12	4	10	79	1900-01-02 04:36:00
353	KONTROL	143	29	6	5	0	10	10	12	4	10	57	1900-01-02 03:22:00
40	KONTROL	147	34	9	5	5	12	15	12	4	10	72	1900-01-02 22:50:00
15	KONTROL	145	40	6	10	5	14	15	12	8	10	80	1900-01-02 22:41:00
644	KONTROL	149	44	6	10	0	14	15	8	4	10	67	1900-01-02 02:22:00
473	KONTROL	153	47	6	5	5	14	15	9	8	10	72	1900-01-02 17:10:00
400	KONTROL	143	32	6	5	0	10	15	12	8	10	66	1900-01-02 07:32:00
618	KONTROL	149	35	6	5	5	8	15	12	4	10	65	1900-01-02 10:12:00
27	KONTROL	154	52	6	5	5	14	15	12	8	10	75	1900-01-02 05:59:00
201	BECERİ	146	38	9	10	15	12	15	12	4	10	87	1900-01-02 06:01:00
14	BECERİ	140	30	9	10	10	14	15	12	8	10	88	1900-01-01 17:51:00
623	BECERİ	142	33	9	10	10	14	15	12	8	10	88	1900-01-02 03:33:00
586	BECERİ	156	41	6	5	15	14	20	12	8	10	90	1900-01-02 02:57:00
434	BECERİ	145	38	9	10	10	14	15	12	8	10	88	1900-01-02 05:40:00
385	BECERİ	162	65	9	5	5	12	15	12	8	10	76	1900-01-02 12:05:00
192	BECERİ	150	36	9	10	10	14	15	12	8	10	88	1900-01-02 03:10:00
25	BECERİ	150	41	9	10	15	14	20	12	8	10	98	1900-01-02 12:53:00
571	BECERİ	162	70	6	5	10	14	20	12	8	10	85	1900-01-02 07:10:00
324	BECERİ	146	45	9	5	10	12	15	12	8	10	81	1900-01-02 04:30:00
21	İMGELEME	142	38	9	10	5	12	15	12	4	10	77	1900-01-02 13:22:00
139	İMGELEME	142	33	9	5	10	10	15	12	4	10	75	1900-01-02 08:11:00
48	İMGELEME	147	30	6	10	15	14	15	12	4	10	86	1900-01-02 02:48:00
499	İMGELEME	142	42	9	5	5	12	15	12	8	10	76	1900-01-02 04:35:00
9	İMGELEME	149	48	6	5	10	14	15	12	8	10	80	1900-01-02 06:12:00
63	İMGELEME	139	30	6	5	5	12	15	12	4	10	69	1900-01-02 04:45:00
387	İMGELEME	147	37	3	5	0	12	15	12	8	10	65	1900-01-02 05:51:00
41	İMGELEME	145	35	6	10	5	14	15	12	8	10	80	1900-01-02 04:10:00
648	İMGELEME	150	47	6	5	5	14	10	12	8	10	70	1900-01-02 07:10:00
92	İMGELEME	155	51	9	10	15	12	10	12	8	10	86	1900-01-02 02:15:00
657	BECERİ+İMGELEME	157	51	9	10	15	16	20	12	8	10	100	1900-01-02 06:41:00
401	BECERİ+İMGELEME	147	51	9	10	15	14	15	12	8	10	93	1900-01-01 21:13:00
152	BECERİ+İMGELEME	142	36	9	10	10	14	20	12	8	10	93	1900-01-01 23:29:00
206	BECERİ+İMGELEME	146	35	9	10	15	14	15	12	8	10	93	1900-01-01 23:32:00
317	BECERİ+İMGELEME	145	33	9	10	10	14	20	12	8	10	93	1900-01-01 21:53:00
452	BECERİ+İMGELEME	153	66	9	10	15	14	20	12	8	10	98	1900-01-01 21:18:00
22	BECERİ+İMGELEME	147	35	9	10	10	16	20	12	8	10	95	1900-01-02 00:12:00
581	BECERİ+İMGELEME	148	45	9	10	10	14	20	16	8	10	97	1900-01-02 02:22:00
643	BECERİ+İMGELEME	143	36	9	10	10	14	20	12	8	10	93	1900-01-02 03:45:00
502	BECERİ+İMGELEME	160	48	9	10	10	14	15	12	8	10	88	1900-01-02 14:17:00
